# Supplementary material for: A Novel Green Synthesis Method of Copper Nanoparticles and Their Biological Effects on Cancer and Normal Cells
Source: Int J Mol Sci. 2026 Mar 11;27(6):2559. doi: 10.3390/ijms27062559 (PMC13027345; doi:10.3390/ijms27062559)
Supplement: Supplementary file 1 [file ijms-27-02559-s001.zip]

Archive with 1 entries (1 files):
- Suplimentary files.pdf
